# Supplementary material for: Influence of the Mesoporosity of Hierarchical ZSM-5 in Toluene Alkylation by Methanol
Source: Materials (Basel). 2023 Oct 26;16(21):6872. doi: 10.3390/ma16216872 (PMC10649414; doi:10.3390/ma16216872)
Supplement: Supplementary file 1 [file materials-16-06872-s001.zip]

Archive with 1 entries (1 files):
- materials-2682433-supplementary.pdf
